# Supplementary material for: Comparison of the effects of open- and closed-skill exercise on cognition and peripheral proteins: A cross-sectional study
Source: PLoS One. 2021 Jun 4;16(6):e0251907. doi: 10.1371/journal.pone.0251907 (PMC8177547; doi:10.1371/journal.pone.0251907)
Supplement: S1 Dataset — (XLSX) [file pone.0251907.s001.xlsx]

## Sheet: Sheet1
Group	Age	Gender	Education years	Sport participation year	Basal metabolism	Fat %	Muscle mass	Vo2max	PC time (daily)	Internet time (daily)	TV time (daily)	Listening music (daily)	Reading book (annual)	Hand preference score
S1	25	1	16	0	2374	18	49.2	44.2	0	5	4	3	0	13
S10	23	1	16	0	1999	21.6	48.5	50	0	6	0	1	24	16
S11	19	0	12	0	2190	22.1	42.5	45	0	3	0	3	48	14
S12	25	1	16	0	2295	33.3	45.1	44	4	3	0	1	48	13
S13	19	1	13	0	2280	23.7	42.5	46	0	9	0	2	12	15
S14	24	1	16	0	1960	24.5	38.7	49	0	5	0	0.2	5	15
S15	24	0	16	0	3737	18.4	57.1	44.59	1.5	3	0	1	48	13
S16	22	1	16	0	2062	26.1	40.1	39	0	8	0	2	12	15
S17	22	0	14	0	3466	18	52.5	48	0	4	0	0.5	12	15
S18	22	1	15	0	1845	16	36.4	53	3	3	0	1	36	16
S2	24	1	16	0	1922	13.9	38.6	33.3	0	3	3	2	4	14
S3	22	1	15	0	2136	36.7	40.7	48.5	0	3	0	2	48	13
S4	22	0	15	0	4233	19.9	64.1	31.14	3	6	0	2	5	13
S5	22	1	15	0	2162	32.6	41.8	36.5	0	6	0	5	6	15
S6	20	1	13	0	2228	16.9	44.3	49.25	0	5	0	1	48	16
S7	20	0	13	0	4560	16.6	69	48	1	7	0	4	48	15
S8	25	1	16	0	1995	24.9	39.7	54	1	2	0	0.5	48	13
S9	22	1	15	0	1869	23.7	43.2	53	0	2	0.5	0.5	24	16
F1	19	1	13	10	2896	15.3	46.2	64	1	10	1.5	8	12	15
F10	18	0	13	12	5079	22.5	75.2	58	0.5	4	0	2	48	13
F11	19	0	13	10	4442	13.4	67.4	55.75	0.5	3	4	1	2	13
F12	21	0	14	10	4489	16.7	68	62	0	3	5	1	0	13
F13	22	0	16	10	4586	13.7	70.1	53	0	3	0	1	2	13
F14	24	0	15	10	3178	13.6	56.5	68	0	5	0	1	3	16
F15	21	1	13	7	2474	25.4	41.5	75	0	3	3	1	1	15
F16	22	1	15	8	2987	16.4	45.3	58	0	4	0	1	12	13
F17	21	1	15	9	3653	18.5	51.2	54	0	3	0	1	12	17
F18	20	1	14	6	2647	15.3	40.1	62	0	3	1	1	6	16
F2	19	1	13	5	2133	20.6	39.2	53.04	1	8	0	1	48	14
F3	19	0	13	10	3987	15.4	56.7	53	2	7	0	2	12	13
F4	23	0	16	10	4532	13.9	68.2	49	0	7	0	1.5	3	17
F5	18	0	13	7	3429	15.3	54.2	48	3	2	0	4	5	16
F6	18	0	13	5	4916	15.7	73.8	51	0	3	0	4	48	13
F7	20	0	13	7	5630	18.7	83.8	42.25	0	3	0	2	12	13
F8	23	0	14	8	4541	12.6	51.1	64	4	2.5	1.5	1.5	12	16
F9	21	1	14	5	2836	25.2	48.5	57	0	4	0	1	12	16
Sw1	20	0	13	12	4087	12	65.1	40.35	0	5	0	2	12	13
Sw10	20	0	13	5	4080	33.2	68.6	42	0	4	0	3	24	14
Sw11	22	0	15	12	2048	10.5	62.6	52	0	2	2	2	3	14
Sw12	25	0	15	5	3394	30.2	58.2	62.75	0	2	0	0	12	13
Sw13	20	1	14	8	2789	16.5	40.6	60	0	3	0	1	6	15
Sw14	19	1	13	9	2863	15.3	43.2	61	0	4	1	2	12	13
Sw15	19	1	13	7	3004	16	46.7	59	0	3	0	3	24	14
Sw16	21	1	14	10	2908	14.5	40.2	59	0	4	0	3	6	15
Sw17	22	1	15	11	2944	15	39.7	58	0	4	1	2	12	13
Sw18	21	1	14	5	2979	14	40.4	60	0	3	0	2	6	16
Sw2	24	0	16	10	3663	11.4	56.6	62.75	0	4	0	3	24	17
Sw3	21	1	14	9	2544	14.1	40.4	60	0	4	0	1	7	17
Sw4	24	0	16	6	4375	5	68.2	50.62	0	3	0	10	24	15
Sw5	19	0	13	10	3991	7.5	61.2	64	0	3	0	2	6	17
Sw6	22	0	15	12	3406	19.1	59.6	51	0	3	1	1	12	13
Sw7	22	0	15	5	4395	26.5	75.2	43.38	0	8	3	5	12	13
Sw8	19	0	13	5	3005	12.7	52.4	47	0	3	0	1	24	15
Sw9	18	0	12	7	3929	25.1	67	50	0	4	0	2	18	16
S: Sedentary		1: Female
F: Fencer		0: Male
Sw: Swimmer
