# Supplementary material for: Comparison of the effects of open- and closed-skill exercise on cognition and peripheral proteins: A cross-sectional study
Source: PLoS One. 2021 Jun 4;16(6):e0251907. doi: 10.1371/journal.pone.0251907 (PMC8177547; doi:10.1371/journal.pone.0251907)
Supplement: S2 Dataset — (XLSX) [file pone.0251907.s002.xlsx]

## Sheet: Sheet1
Group	CBTT-R-LH-acc.	CBTT-R-RH-acc.	CBTT-R-total-acc.	CBTT-R-neglect.	CBTT-L-LH-acc.	CBTT-L-RH-acc.	CBTT-L-total-acc.	CBTT-L-neglect.	VFT-A	VFT-S	VFT-K	Letter error	Letter total	VFT-fruit	VFT-animal	VFT-market	Category error	Category total	Cueing-Endo-V-R-acc.	Cueing-Endo-V-L-acc.	Cueing-Endo-IV-R-acc.	Cueing-Endo-IV--acc.	Cueing-Endo-V-R-RT	Cueing-Endo-V-L-RT.	Cueing-Endo-IV-R-RT.	Cueing-Endo-IV--RT.	Cueing-Exo-V-R-acc.	Cueing-Exo-V-L-acc.	Cueing-Exo-IV-R-acc.	Cueing-Exo-IV-L-acc.	Cueing-Exo-V-R-RT	Cueing-Exo-V-L-RT.	Cueing-Exo-IV-R-RT.	Cueing-Exo-IV--RT.
S1	78.04	79.48	78.4	22	86.9	53.8	78.4	22	16	16	13	3	45	17	27	34	2	78	34	33	14	14	0.274	0.287	0.287	0.294	32	33	13	16	0.297	0.287	0.307	0.317
S10	90.2	92.3	91.1	9	84.78	61.5	83.3	17	9	10	12	3	31	14	13	23	2	50	34	32	14	14	0.276	0.295	0.29	0.299	32	34	14	15	0.295	0.299	0.303	0.306
S11	80.48	69.2	78.4	22	84.78	61.5	78.4	22	11	10	12	3	33	14	16	20	2	50	35	32	15	15	0.298	0.288	0.303	0.299	33	33	15	14	0.298	0.288	0.302	0.304
S12	48.78	56.4	51.9	47	69.5	53.8	66.6	34	11	12	10	0	33	17	12	18	0	47	33	32	14	15	0.301	0.304	0.305	0.309	33	32	13	14	0.295	0.29	0.303	0.293
S13	87.8	76.9	83.33	17	89.1	61.5	86.27	14	9	10	16	0	35	10	18	18	0	46	32	33	14	16	0.317	0.319	0.319	0.308	32	32	14	15	0.3	0.305	0.311	0.301
S14	87.8	74.35	81.3	19	91.3	64.1	88.2	12	13	14	14	4	41	12	17	22	0	51	31	35	13	15	0.299	0.276	0.307	0.288	34	33	12	15	0.302	0.298	0.319	0.309
S15	100	92.3	95.09	5	95.65	69.2	92.1	8	7	10	13	1	33	14	26	17	1	57	34	34	13	14	0.31	0.293	0.314	0.3	34	32	16	13	0.29	0.291	0.293	0.298
S16	95.1	94.87	94.11	6	95.65	74.3	95	5	15	16	17	2	48	12	26	19	0	57	34	34	14	14	0.274	0.288	0.31	0.293	33	31	15	13	0.293	0.291	0.294	0.299
S17	85.3	89.74	87.25	13	91.3	64.1	86.27	14	12	10	10	4	32	15	25	26	1	66	35	33	13	14	0.265	0.301	0.318	0.304	31	34	14	14	0.287	0.297	0.29	0.302
S18	80.48	84.6	82.3	18	78.26	53.8	74.5	26	12	8	16	0	36	12	20	17	0	49	33	32	15	14	0.317	0.269	0.322	0.279	30	32	14	14	0.28	0.283	0.287	0.293
S2	73.1	53.8	56.8	54	78.26	64.1	79.4	21	13	22	23	3	58	19	33	34	0	86	34	31	14	13	0.32	0.299	0.325	0.304	33	32	15	15	0.245	0.25	0.255	0.258
S3	80.48	92.3	87.25	13	89.1	69.2	88.2	12	11	9	11	0	31	12	26	25	0	63	33	30	14	13	0.298	0.287	0.304	0.296	32	33	15	14	0.254	0.259	0.271	0.277
S4	80.48	84.6	84.31	16	84.78	69.2	84.3	16	10	13	16	2	39	14	24	26	2	64	32	34	15	13	0.278	0.295	0.283	0.3	32	33	16	14	0.251	0.253	0.258	0.268
S5	65.8	61.5	85.2	15	84.78	61.5	77.4	23	14	21	25	1	60	17	20	30	0	67	34	34	16	15	0.297	0.286	0.302	0.291	34	32	15	13	0.263	0.267	0.271	0.274
S6	80.48	74.35	79.4	21	97.82	66.6	90.1	10	19	18	22	4	59	19	21	26	2	66	34	32	15	14	0.285	0.314	0.3	0.317	33	34	14	13	0.253	0.259	0.269	0.278
S7	70.7	61.5	64.7	36	84.78	53.8	76.4	24	10	13	12	2	35	12	26	38	1	76	33	33	14	13	0.31	0.299	0.3	0.3	33	34	16	12	0.29	0.295	0.298	0.298
S8	56.09	58.9	49	52	65.2	48.7	64.7	36	11	9	15	0	35	12	23	33	0	68	30	34	15	12	0.318	0.287	0.323	0.295	34	32	15	14	0.3	0.303	0.307	0.309
S9	80.48	87.1	81.3	19	93.47	71.7	90.1	10	13	11	14	2	38	13	15	20	2	48	31	33	14	14	0.294	0.301	0.299	0.303	33	32	14	15	0.29	0.286	0.295	0.298
F1	90.2	87.1	84.31	16	93.47	61.5	86.27	14	13	16	24	0	53	19	27	35	0	81	34	34	16	15	0.284	0.195	0.296	0.2	34	34	14	15	0.287	0.198	0.291	0.299
F10	97.5	92.3	95.09	5	97.82	71.7	93.13	7	22	22	19	0	67	12	22	19	1	53	33	34	15	15	0.29	0.279	0.303	0.283	34	35	14	14	0.28	0.282	0.29	0.283
F11	97.5	89.74	95.09	5	100	74.3	96.07	4	15	10	10	0	35	12	20	21	0	53	33	33	16	16	0.297	0.31	0.304	0.314	35	33	17	15	0.267	0.272	0.298	0.277
F12	97.5	82.05	88.23	12	100	76.9	96.07	4	9	10	13	0	32	16	20	24	0	60	34	33	14	15	0.29	0.274	0.299	0.28	36	33	16	14	0.277	0.277	0.283	0.28
F13	97.5	94.87	94.11	6	84.78	66.6	83.3	17	16	17	16	0	49	16	22	25	0	63	32	35	17	16	0.285	0.265	0.294	0.275	34	32	16	13	0.266	0.261	0.281	0.286
F14	73	76.9	71.5	20	91.3	61.5	84.3	16	18	13	25	0	56	14	28	25	0	67	34	34	17	14	0.195	0.246	0.205	0.25	34	34	15	15	0.287	0.243	0.3	0.291
F15	92.6	66.6	80.39	18	97.82	69.2	93.13	7	16	17	16	0	49	15	23	25	0	63	34	32	17	14	0.189	0.289	0.21	0.295	33	33	16	16	0.276	0.285	0.293	0.288
F16	92.6	87.17	89.21	11	93.47	69.2	88.2	12	15	16	18	0	49	17	23	24	0	64	35	34	16	17	0.21	0.278	0.275	0.287	33	34	15	14	0.267	0.288	0.271	0.27
F17	90.2	84.6	87.25	13	95.65	64.1	90.1	10	16	17	17	0	50	18	24	25	0	67	32	33	14	16	0.219	0.297	0.26	0.3	32	35	16	14	0.255	0.273	0.28	0.289
F18	92.6	82.05	84.31	16	95.65	79.4	96.07	4	15	16	19	0	50	16	26	23	0	67	33	34	16	16	0.295	0.289	0.3	0.296	34	33	16	15	0.258	0.263	0.273	0.283
F2	100	61.5	86.27	14	91.3	69.2	88.2	12	10	14	14	1	28	16	24	24	0	64	35	34	17	15	0.31	0.274	0.316	0.288	33	34	14	15	0.195	0.259	0.2	0.27
F3	100	61.5	83.33	17	89.1	61.5	83.3	17	18	22	15	0	55	18	25	27	0	60	34	35	16	16	0.274	0.276	0.284	0.29	34	35	14	14	0.217	0.226	0.281	0.284
F4	90.2	53.3	67.64	25	90	41.02	67.6	33	12	10	13	0	35	16	16	19	0	51	34	34	18	15	0.265	0.298	0.273	0.301	34	34	14	13	0.187	0.199	0.228	0.228
F5	100	61.5	90.1	10	95.65	61.5	90.1	10	10	10	14	0	34	14	19	15	0	48	34	33	16	16	0.246	0.301	0.278	0.307	33	33	15	14	0.193	0.274	0.291	0.296
F6	100	76.9	97.05	3	95.65	61.5	84.3	16	15	18	13	0	46	18	22	17	0	57	33	33	16	16	0.289	0.317	0.299	0.321	32	33	14	15	0.234	0.277	0.289	0.301
F7	100	66.6	86.27	14	97.82	76.9	97.05	3	13	19	21	0	53	15	19	15	0	49	35	34	17	15	0.278	0.299	0.293	0.308	33	34	14	13	0.267	0.289	0.293	0.295
F8	97.5	89.74	73.5	20	91.3	66.6	86.27	14	21	18	22	0	61	19	23	24	0	66	33	35	15	16	0.297	0.269	0.301	0.31	31	33	15	14	0.289	0.279	0.297	0.297
F9	87.8	74.35	82.3	18	43.47	89.7	69.6	31	11	14	16	1	41	14	27	36	0	77	34	34	14	15	0.289	0.299	0.293	0.318	32	32	14	12	0.276	0.291	0.285	0.285
Sw1	87.8	82.05	85.2	15	97.82	74.3	94.1	6	6	12	15	0	33	15	14	17	2	46	35	32	16	15	0.288	0.299	0.293	0.301	32	31	14	15	0.291	0.281	0.296	0.299
Sw10	92.6	87.1	91.1	9	97.82	74.3	94.1	6	7	5	16	1	28	17	14	24	3	55	34	34	16	15	0.296	0.269	0.301	0.299	34	32	15	15	0.298	0.293	0.308	0.318
Sw11	90.24	61.5	87.25	13	95.65	61.5	89.2	11	13	16	13	1	42	13	20	33	1	66	33	34	17	16	0.328	0.299	0.329	0.303	34	32	15	14	0.277	0.287	0.287	0.297
Sw12	56.09	61.5	61.7	39	78.26	66.6	71.5	29	18	16	20	1	54	13	24	22	0	59	34	34	14	15	0.276	0.287	0.29	0.292	34	33	16	14	0.289	0.284	0.299	0.301
Sw13	85.3	84.6	85.2	15	97.82	69.2	89.2	11	12	16	16	0	48	14	22	25	0	61	33	33	15	16	0.102	0.303	0.288	0.307	35	33	15	14	0.296	0.291	0.306	0.309
Sw14	75.6	69.2	73.5	27	91.3	64.1	87.2	13	13	15	17	0	45	15	20	24	1	59	32	35	14	17	0.301	0.286	0.305	0.291	34	32	14	16	0.307	0.297	0.317	0.319
Sw15	75.6	71.7	75.4	25	97.82	71.7	91.1	9	11	14	17	1	42	16	21	23	0	60	31	32	15	17	0.269	0.285	0.279	0.29	33	34	16	13	0.296	0.286	0.299	0.301
Sw16	73.1	64.1	72.5	28	89.1	64.1	86.2	14	10	16	16	1	42	15	20	23	1	58	31	32	14	15	0.299	0.31	0.301	0.315	32	34	16	14	0.277	0.287	0.287	0.297
Sw17	82.92	76.9	79.4	21	97.82	61.5	89.2	10	13	14	19	0	46	17	22	18	0	57	34	34	16	14	0.287	0.318	0.292	0.321	33	33	15	15	0.265	0.269	0.275	0.285
Sw18	97.5	82.05	88.2	12	97.82	66.6	87.2	13	12	14	18	1	44	18	21	19	0	58	35	33	15	15	0.295	0.294	0.3	0.3	33	31	16	14	0.278	0.288	0.288	0.298
Sw2	100	89.7	95.09	3	93.47	71.7	93.1	7	10	14	22	0	46	18	23	25	0	66	34	33	16	16	0.286	0.288	0.291	0.293	32	30	17	15	0.275	0.285	0.286	0.296
Sw3	75.6	66.6	73.5	27	89.1	58.9	83.3	17	9	10	11	1	30	16	12	13	0	41	33	34	15	16	0.31	0.157	0.313	0.173	31	33	15	15	0.237	0.257	0.267	0.277
Sw4	75.6	84.6	81.3	19	97.82	69.2	91.1	9	11	17	13	0	41	12	22	28	0	62	32	32	15	15	0.274	0.281	0.28	0.288	34	32	14	14	0.267	0.249	0.287	0.297
Sw5	92.6	89.7	90.1	10	97.82	71.7	95.09	5	12	15	14	0	41	14	21	25	0	60	32	31	16	16	0.265	0.288	0.27	0.293	32	32	13	14	0.213	0.223	0.233	0.253
Sw6	97.5	87.1	91.1	9	97.82	66.6	89.2	11	12	12	14	0	38	13	22	22	0	57	33	34	16	17	0.299	0.196	0.304	0.21	32	34	14	15	0.244	0.247	0.254	0.274
Sw7	92.6	82.05	88.2	12	89.1	64.1	86.2	14	4	7	8	0	19	14	18	15	0	47	34	33	17	15	0.257	0.286	0.267	0.192	31	33	14	13	0.267	0.257	0.275	0.279
Sw8	100	94.8	97.05	3	97.82	69.2	93.1	7	15	16	17	0	48	10	23	27	1	60	33	34	16	14	0.279	0.293	0.285	0.298	33	33	15	14	0.294	0.284	0.304	0.294
Sw9	70.7	79.4	75.4	25	84.78	64.1	83.3	17	11	14	14	0	39	8	21	20	0	49	34	33	15	15	0.249	0.239	0.253	0.45	34	33	14	13	0.289	0.269	0.299	0.301
	CBTT: Corsi's Block Tapping Test								VFT: Verbal fluency test										Endo: Endogen
	R: right hand																		Exo: Exogen
	L: left hand																		V: Valid
	LH: left hemispace																		IV: Invalid
	RH: right hemispace																		R: right target
	acc: accuracy																		L: left target
																			acc: accuracy
																			RT: reaction time

## Sheet: Sheet2
Group	Basal-BDNF	post-BDNF	Basal-CTSB	post-CTSB	Platelet count
S1	21821	17855	5670	5351	315
S10	23082	16944	13103	5784	231
S11	21069	18689	4958	9057	220
S12	24911	17000	6201	3101	277
S13	21417	20847	6984	8978	240
S14	25801	23890	5381	10403	303
S15	16733	23925	4768	4209	280
S16	19547	18145	5112	9225	248
S17	24618	17855	2578	5724	294
S18	24191	13147	8522	7997	254
S2	11779	14393	4587	3353	255
S3	8873	13165	5035	10643	240
S4	18535	23385	5405	3832	415
S5	15074	17501	5889	11647	317
S6	16733	21400	6944	6455	256
S7	21232	16852	6111	4705	226
S8	14739	16919	6557	7468	248
S9	18236	12719	4703	9816	294
F1	29144	38635	11077	15735	372
F10	26205	33715	7471	11978	302
F11	29144	32476	17422	16677	262
F12	39401	43451	14522	22293	366
F13	31437	36449	9592	14481	278
F14	26338	27452	14587	18915	258
F15	31029	41980	7200	4919	375
F16	19016	28861	19434	20839	270
F17	33547	41607	25610	25729	301
F18	26826	36798	9093	17835	228
F2	11423	13955	7349	85398	226
F3	13020	23475	8970	6611	253
F4	14957	16758	11203	15207	238
F5	13817	15475	7075	7928	209
F6	17190	19568	6288	7654	195
F7	15954	20525	9361	12137	211
F8	23372	24901	6651	8768	228
F9	18891	19254	11022	13835	257
Sw1	22200	25241	3054	3712	238
Sw10	24318	26939	14350	14712	421
Sw11	21625	22199	9814	7207	231
Sw12	29603	35677	2095	3056	260
Sw13	23171	32706	13747	22367	220
Sw14	24654	32579	2164	3003	200
Sw15	18507	21035	2477	2871	240
Sw16	23295	29822	3509	4492	290
Sw17	18718	22058	3307	3728	189
Sw18	23114	36889	3043	3731	230
Sw2	18507	21035	2336	3839	238
Sw3	19607	29947	16932	16065	254
Sw4	14988	18324	19762	20004	230
Sw5	18024	19222	2552	3570	212
Sw6	20262	21138	1	7863	256
Sw7	16799	23963	2029	3329	219
Sw8	21558	26451	6834	11184	187
Sw9	23617	39336	2441	2796	292
	Note: subjects colored in red were outliers and therefore excluded from analysis
